# Supplementary material for: Genome-Wide Identification and Expression Analysis of ACTIN Family Genes in the Sweet Potato and Its Two Diploid Relatives
Source: Int J Mol Sci. 2023 Jun 30;24(13):10930. doi: 10.3390/ijms241310930 (PMC10341734; doi:10.3390/ijms241310930)
Supplement: Supplementary file 1 [file ijms-24-10930-s001.zip]

Archive with 1 entries (1 files):
- ijms-2391849-supplementary.pdf
